# Supplementary material for: Isolation and characterization of five novel probiotic strains from Korean infant and children faeces
Source: PLoS One. 2019 Oct 31;14(10):e0223913. doi: 10.1371/journal.pone.0223913 (PMC6822945; doi:10.1371/journal.pone.0223913)
Supplement: S1 Dataset — (XLSX) [file pone.0223913.s003.xlsx]

## Sheet: S1 Fig
	S1 Fig. Adherence of strains to Caco-2 cells
	S1 Fig.	Mean(Log CFU/ ml)	S.D	S.E	Statistical method used	P value	# samples
	L.GG Initial cells	9.20499	0.00555782			**p<0.05, ***p<0.001 versus initial cell number	3
	L.GG Adhered cells	7.04896	0.0363949				3
	E. faecalis BioE EF71 Initial cells	9.13873	0.0436098				3
	E. faecalis BioE EF71 Adhered cells	8.66847	0.0215703				3
	L. fermentum BioE LF11 Initial cells	8.68709	0.0111885				3
	L. fermentum BioE LF11 Adhered cells	7.1983	0.0330156				3
	L. paracasei BioE LP08 Initial cells	9.61798	0.00755931				3
	L. paracasei BioE LP08 Adhered cells	7.94237	0.0202842				3
	L. plantarum BioE LPL59 Initial cells	8.94813	0.0742269				3
	L. plantarum BioE LPL59 Adhered cells	8.40362	0.00802959				3
	S. thermophilus BioE ST107 Initial cells	9.32117	0.0178028				3
	S. thermophilus BioE ST107 Adhered cells	7.7934	0.0840267				3

## Sheet: S2 Fig
	S2 Fig. a Cytokine level (IL-6)
		Mean(pg/ml)	S.D	S.E	Statistical method used	P value
	Control	0.844848	0.266446			***p<0.001 versus negative control	3
	LPS	83.1	3.41949				3
LPS+	E. faecalis KCTC3206	1.84	0.07			###p<0.001 versus LPS-treated sample $$p<0.01, $$$p<0.001 versus KCTC registered strain of the same species	3
	E. faecalis BioE EF71	1.65	0.39				3
	L. fermentum KCTC5048	42.0054	4.42206				3
	L. fermentum BioE LF11	1.33	0.202259				3
	L. paracasei KCTC3265	0.468992	0.107137				3
	L. paracasei BioE LP08	1.28	0.19				3
	L. plantarum KCTC3108	11.3979	0.672391				3
	L. plantarum BioE LPL59	29.8234	3.84293				3
	S. thermophilus KCTC3658	1.41591	1.31393				3
	S. thermophilus BioE ST107	11.028	5.43508				3
	L. rhamnosus GG	2.47121	0.200159				3
	S2 Fig. b Cytokine level (TNF-a)	Mean(pg/ml)	S.D	S.E	Statistical method used	P value
	Control	203.433	39.8671			***p<0.001 versus negative control	3
	LPS	992.567	64.2346				3
LPS+	E. faecalis KCTC3206	515.389	168.501			###p<0.001 versus LPS-treated sample $$p<0.01, $$$p<0.001 versus KCTC registered strain of the same species	3
	E. faecalis BioE EF71	296.267	37.2				3
	L. fermentum KCTC5048	111.18	7.45				3
	L. fermentum BioE LF11	8.73	3.76				3
	L. paracasei KCTC3265	118.83	27.77				3
	L. paracasei BioE LP08	3.13	3.13				3
	L. plantarum KCTC3108	148.167	37.7285				3
	L. plantarum BioE LPL59	492.267	8.2803				3
	S. thermophilus KCTC3658	1031.47	259.825				3
	S. thermophilus BioE ST107	884.5	263.564				3
	L. rhamnosus GG	26.2333	7.33695				3
	S2 Fig. c Cytokine level (IL-10)	Mean(pg/ml)	S.D	S.E	Statistical method used	P value
	Control	46.3014	2.67571				3
	LPS	47.8903	5.92325				3
LPS+	E. faecalis KCTC3206	79.8833	23.1286			##p<0.01, ###p<0.001 versus LPS-treated sample $$$p<0.001 versus KCTC registered strain of the same species	3
	E. faecalis BioE EF71	42.3528	18.2114				3
	L. fermentum KCTC5048	261	55.9044				3
	L. fermentum BioE LF11	208.508	19.0133				3
	L. paracasei KCTC3265	32.9	0.980991				3
	L. paracasei BioE LP08	1.65417	0.65208				3
	L. plantarum KCTC3108	12.4917	2.34722				3
	L. plantarum BioE LPL59	254.612	29.9452				3
	S. thermophilus KCTC3658	154.289	16.6106				3
	S. thermophilus BioE ST107	130.344	35.7779				3
	L. rhamnosus GG	8.53889	1.77348				3

## Sheet: S3 Table
	S3 Table. Acid and bile salt tolerance
	0 h (Control)	Mean(Log CFU/ml)	S.D	S.E	Statistical method used	P value
	E. faecalis BioE EF71	9.14	0.05				3
	L. fermentum BioE LF11	8.67	0.02				3
	L. paracasei BioE LP8	9.62	0.01				3
	L. plantarum BioE LPL59	9.69	0.01				3
	S. thermophilus BioE ST107	8.07	0.04				3
	L. rhamnosus GG	9.31	0.03				3
	2 h (Acid tolerance-pH 2.5)	Mean(Log CFU/ml)	S.D	S.E	Statistical method used	P value
	E. faecalis BioE EF71	4.82	1.73				3
	L. fermentum BioE LF11	8.62	0.03				3
	L. paracasei BioE LP8	6.52	0.57				3
	L. plantarum BioE LPL59	4.39	0.09				3
	S. thermophilus BioE ST107	5.91	1.73				3
	L. rhamnosus GG	9.51	0.02				3
	24 h (bile acid tolerance-0.3% oxgall)	Mean(Log CFU/ml)	S.D	S.E	Statistical method used	P value
	E. faecalis BioE EF71	9	0.02				3
	L. fermentum BioE LF11	7.84	0.01				3
	L. paracasei BioE LP8	8.8	0.04				3
	L. plantarum BioE LPL59	8.99	0.01				3
	S. thermophilus BioE ST107	7.02	0.04				3
	L. rhamnosus GG	7.7	0.02				3
